# Supplementary material for: LC-MS-Based Global Metabolic Profiles of Alternative Blood Specimens Collected by Microsampling
Source: Metabolites. 2025 Jan 16;15(1):62. doi: 10.3390/metabo15010062 (PMC11767270; doi:10.3390/metabo15010062)
Supplement: Supplementary file 1 [file metabolites-15-00062-s001.zip]

Archive with 5 entries (5 files):
- S1 - Average number of features.xlsx
- S10 - S13.xlsx
- S2 - Avr. feature num. per sample.xlsx
- S3 - S9.xlsm
- Supplementary Figures.pdf
