# Supplementary material for: LC-MS-Based Global Metabolic Profiles of Alternative Blood Specimens Collected by Microsampling
Source: Metabolites. 2025 Jan 16;15(1):62. doi: 10.3390/metabo15010062 (PMC11767270; doi:10.3390/metabo15010062)
Supplement: Supplementary file 1 [file metabolites-15-00062-s001.zip › S1 - Average number of features.xlsx]

## Sheet: S1 - Average number of features
Mitra
	Solvent group	Mean	Standard deviation
MetOH_H2O	MetOH_H2O	3137.67	231.884
MetOH	MetOH	2679	98.4886
ACN	ACN	1749.33	170.94
ACN_MetOH	ACN_MetOH	1975	46.8081
Capitainer
	Solvent group	Mean	Standard deviation
MetOH_H2O	MetOH_H2O	3216.33	293.933
MetOH	MetOH	3297.33	63.9557
ACN	ACN	1738.67	197.09
ACN_MetOH	ACN_MetOH	2326.33	290.147
Whatman
	Solvent group	Mean	Standard deviation
MetOH_H2O	MetOH_H2O	2240.33	118.424
MetOH	MetOH	2082.67	147.697
ACN	ACN	1045.67	131.516
ACN_MetOH	ACN_MetOH	1541.67	35.8376
