# Supplementary material for: LC-MS-Based Global Metabolic Profiles of Alternative Blood Specimens Collected by Microsampling
Source: Metabolites. 2025 Jan 16;15(1):62. doi: 10.3390/metabo15010062 (PMC11767270; doi:10.3390/metabo15010062)
Supplement: Supplementary file 1 [file metabolites-15-00062-s001.zip › S10 - S13.xlsx]

## Sheet: S10 Annotated Inhouse Library
Rt(min)	Mz	Metabolite name	ID level
0.83	203.053	myo-Inositol	1
0.84	148.06	Glutamic acid	1
0.852	162.112	L-Carnitine	2
0.93	90.055	Sarcosine	1
0.936	132.076	Creatine	1
0.941	138.054	Trigonelline	2
0.954	116.07	Proline	1
0.987	230.095	Ergothioneine	2
0.99	132.065	4-Hydroxyproline	1
1.213	463.087	Kaempferol 3-glucuronoside	2
1.456	560.078	Adenosine- 5'-Diphosphoribose	2
1.501	204.123	Acetylcarnitine	1
1.538	150.058	Methionine	1
1.769	308.09	Glutathione (reduced)	2
1.78	179.048	CYS-GLY	2
1.8	428.036	Adenosine 3' 5-diphosphate	2
1.84	348.069	Amp 3'-phosphate	2
2.012	123.055	Nicotinamide	1
2.047	169.035	Uric acid	2
2.215	130.049	Pyroglutamic acid	1
2.22	349.053	Iosinic Acid	2
2.256	137.045	Hypoxanthine	1
2.64	136.075	DL-Octopamine	2
2.64	147.044	P-Coumaric acid	2
2.702	132.101	Isoleucine	1
2.711	182.081	Tyrosine	1
3.627	218.138	Propionylcarnitine	1
3.65	177.102	Cotinine	1
3.777	613.158	Glutathione (oxidized)	2
4.529	209.092	Kynurenine	2
4.927	166.086	Phenylalanine	1
5.272	232.154	Butyryl carnitine	2
5.304	378.132	S-4-(2-oxo-butyl)glutathione	2
6.249	181.072	Theobromine	1
6.449	205.097	Tryptophan	1
7.105	181.072	Theophylline/Paraxanthine	2
7.47	180.065	Hippuric acid	2
7.67	265.118	Phenylacetylglutamine	2
7.953	195.087	Caffeine	1
10.229	288.216	OctanoylCarnitine	1
11.024	316.247	DecanoylCarnitine	1
11.313	274.273	Lauryldiethanolamine	2
11.328	318.299	Phytosphingosine	2
11.534	344.279	Lauroylcarnitine	1
11.62	583.253	Biliverdin	2
12.094	424.341	Linoleyl Carnitine	2
12.11	466.317	Glycocholic acid	1
12.171	400.341	PalmitoylCarnitine	1
12.234	426.356	OleoylCarnitine	1
12.368	428.372	StearoylCarnitine	1
12.853	568.564	C18 Dihydroceramide (d18:0/18:0)	2
12.89	520.338	LPC 18:2	2
12.979	496.338	LysoPhosphatidylcholine_16_0	2
13.035	522.354	1_18_1_lysophosphatidylcholine	2
13.181	353.265	1-Monopalmitin	2
13.201	524.369	LysoPC(0:0/18:0)	2
13.451	359.314	1-Monostearin	2

## Sheet: S11 Annotated features Int.
Alignment ID	Average Rt(min)	Average Mz	Metabolite name	B01C_1_16_1_8835	B01C_3_17_1_8930	B01M_2_18_1_8883	B01M_3_19_1_8882	B01P_1_20_1_8917	B01P_3_21_1_8827	B01W_2_22_1_8829	B01W_3_23_1_8916	B02C_2_24_1_8822	B02C_3_25_1_8810	B02M_2_26_1_8804	B02M_3_27_1_8854	B02P_2_28_1_8859	B02P_3_29_1_8818	B02W_2_30_1_8808	B02W_3_31_1_8809	B03C_1_32_1_8860	B03C_3_33_1_8887	B03M_1_34_1_8815	B03M_3_35_1_8886	B03P_2_36_1_8918	B03P_3_37_1_8850	B03W_1_38_1_8803	B03W_3_39_1_8866	B04C_1_40_1_8830	B04C_3_41_1_8901	B04M_2_42_1_8884	B04M_3_43_1_8892	B04P_1_44_1_8910	B04P_3_45_1_8858	B04W_1_46_1_8820	B04W_3_47_1_8833	B05C_1_48_1_8831	B05C_3_49_1_8840	B05M_1_50_1_8836	B05M_3_51_1_8890	B05P_1_52_1_8805	B05P_3_53_1_8863	B05W_2_54_1_8811	B05W_3_55_1_8925	B06C_2_56_1_8802	B06C_3_57_1_8888	B06M_1_58_1_8819	B06M_3_59_1_8821	B06P_2_60_1_8879	B06P_3_61_1_8891
1267	0.85	203.052	Myoinositol	908588	1039691	1258448	1251275	1700993	1771951	1194833	1095341	1062544	759106	598016	998812	1952049	1516790	835992	805506	533769	720974	1031188	779626	1889273	2019068	600480	1135505	1011704	749307	936622	925801	1777186	1740790	1054885	874649	1060689	762287	1007524	1070642	1045000	1794057	860289	1008328	565512	972838	1150037	1186099	2123655	1670160
91	0.93	90.055	Sarcosine	22677	43714	37758	35152	2772	1328	36034	39247	34077	23551	10562	41802	5439	3311	23317	26864	23098	33081	40208	47211	4217	3591	9093	47574	32581	39094	32647	36339	3075	2653	32347	21407	31932	21356	29347	43475	0	3134	19032	47988	8648	38076	37561	40041	3114	2605
395	0.933	132.077	Creatine	203089	350807	322317	292344	28487	22459	303688	331722	308023	204580	134784	332613	56744	50936	231865	250159	178514	290662	335649	382976	32165	22062	98158	361836	249570	304884	303694	338173	24674	26139	271454	183921	246100	191398	265029	339665	5383	17159	207051	388784	96079	321022	327722	347188	20185	30531
461	0.939	138.055	Trigonelline	1252	6219	4770	3975	5614	3280	3461	4444	44446	29614	16771	52988	39781	30328	34305	38445	7641	14759	12310	25672	17009	13877	4183	19087	5674	13003	9547	9706	8643	11734	7419	4347	12702	15458	14213	26698	6126	17771	14123	30861	6362	18583	20778	21475	14652	18249
253	0.95	116.07	Proline	72861	126420	113503	99776	124798	103573	100785	114775	79162	50413	36868	76941	102388	100331	60866	65335	58998	101739	102937	126542	155515	98937	31418	111690	87316	97428	90715	100414	108893	97036	85724	58356	40559	28079	43991	52651	17016	47232	29302	65095	14574	61193	70651	78059	61613	90496
1680	0.967	230.095	Ergothioneine	66255	109366	100971	95207	2218	2760	83910	93545	233496	179804	162694	285622	6631	5195	200796	205918	63591	113768	134495	162957	3827	3004	50443	122987	196351	310910	232891	241746	3663	2980	195354	153611	99872	92613	118286	140951	0	1785	69363	118619	88711	194702	159151	162719	2808	4349
6984	1.077	463.088	Kaempferol 3-glucuronoside	24889	21534	32647	27415	38071	32131	27341	29407	34805	21818	35810	8126	22595	40967	28408	26585	6895	11540	66141	17173	53931	31296	21008	35197	33838	18961	70173	56057	47111	19600	46477	35449	22603	11992	38256	36976	24182	25583	22632	25134	10252	22414	40769	47165	28360	33753
1294	1.263	204.123	Acetylcarnitine	997018	1341942	1526227	1346766	1234106	1124612	1365580	1359956	892723	586680	438035	437477	315738	290468	758651	713138	196364	380603	1496602	615637	577202	464274	504058	1380052	1368368	703511	1649880	1610888	970157	761522	1386646	1028126	1336434	602515	1476953	1859102	263139	616718	1005094	1157730	719050	2145777	2247989	2205408	605047	565508
596	1.5	150.058	Methionine	84653	119693	113100	93884	132248	137903	110482	98567	101838	62391	47628	34628	101100	128595	79351	75779	17437	37699	107772	76771	147580	84646	37137	109811	121664	91029	142162	143327	166204	83382	125558	91162	69351	40298	67302	86068	36068	85732	43960	58309	33147	89595	107732	97768	94354	87406
951	1.707	179.048	CYS-GLY	125805	200630	320533	305445	0	0	323626	366810	151916	112590	182182	108555	0	0	190448	174159	35544	80394	238813	147253	713	0	103453	234891	116720	77306	483183	462036	637	0	203575	161687	79792	40025	136558	179810	0	0	147755	141669	44620	91569	77882	70576	0	0
3184	1.719	308.091	Glutathione (reduced)	2147016	2387572	4581154	4313473	0	0	5597842	4729208	2728859	2080047	3417150	1772338	0	0	3549719	3221101	569098	1740236	4480100	2090857	0	0	1909308	3248170	1978363	988172	6846304	6554940	0	0	3625538	2854619	1353585	685493	2339868	2536943	0	0	2541328	1772932	789740	1208088	1312471	1239706	0	0
6054	1.831	428.036	Adenosine 3'5-Diphosphate	3099358	3039708	4865948	4429290	0	0	5022471	5079340	3113034	2464682	2745473	2423091	0	0	3405370	3161415	482507	1316410	4810874	3193828	0	709	2276891	3358908	3610595	2334036	4947002	4516324	0	0	4393230	3669598	3360282	1807496	3710740	4121272	0	0	3386578	3251360	2311014	3240816	4424747	4254849	0	0
4024	1.846	348.07	AMP 3'-phosphate	2885239	3088748	1208720	1156203	5683	5087	2757827	2897084	3411918	2581520	653491	267955	3112	4530	2003466	1768316	305987	432225	1293048	440087	7430	7293	844224	1416305	3436926	1489462	1296486	1300856	4858	3737	2206479	1870084	3336458	1708729	745006	866309	1035	765	1203861	1282282	2252754	3635581	913098	868686	3795	7127
311	1.873	123.055	Niacinamide	612963	799252	732609	692424	100844	117740	786753	810431	562259	357022	275506	457176	110742	102253	426766	378286	187107	59079	549409	528987	104752	96446	174968	469686	561108	604832	572329	607368	106963	106780	608294	450013	682940	454958	596219	741695	54089	106124	356564	459951	279100	754157	595896	532133	108300	113514
814	1.945	169.036	Uric acid	1256816	1495878	1553395	1511377	2409916	2408873	1697929	1639142	2071354	1537894	1496356	1444615	3556484	3145054	1959818	1811479	264318	450736	2309311	1609244	3589824	3172858	1255037	2407863	2002319	1360672	2143062	2152415	3088774	2505364	2166493	1764467	1263512	831262	1272258	1468516	1109224	1902389	980264	1190019	1071027	2049207	2501349	2315743	3071074	2637772
443	2.159	137.045	Hypoxanthine	561230	666208	486399	470672	22712	24103	257346	264639	595862	418732	245143	252661	63789	50396	258655	249596	0	0	628893	365124	15632	13884	104733	204714	600346	401689	545437	558586	97676	72299	306056	226931	478596	296128	299033	344611	10919	27843	93665	101834	337772	759442	447988	433718	103587	91034
4046	2.194	349.054	Inosinic acid	167517	154908	167256	141908	0	0	139894	129517	220837	156415	90127	67938	0	0	103924	93174	0	0	366834	198338	0	474	84041	120161	168080	92340	145783	130243	0	0	117696	85374	182865	104452	123863	116280	0	0	90742	72229	133569	222457	76033	72737	0	0
360	2.272	130.049	Pyroglutamic acid	91617	208787	108785	104163	81848	66736	100415	115271	104448	59411	40370	3378	76129	63309	78328	63821	0	0	102473	0	74684	46771	28945	119151	137919	0	123001	165556	55975	82376	121654	93322	120679	170539	90921	132077	13935	47823	69554	186847	43059	206381	122097	128916	40734	68317
440	2.635	136.076	Octopamine	340493	454185	543612	512200	419133	373509	500700	472070	389141	252539	250196	313428	460071	368127	369766	330272	74256	207019	571189	426953	521253	449735	228896	546926	507931	385375	724764	705755	545305	417915	606534	439780	333992	194829	385780	480364	141960	276047	284604	311658	187784	448401	571784	550920	378598	333806
557	2.637	147.044	Coumaric acid	66863	92145	117141	110757	85808	76082	104682	97133	89407	56423	59345	68497	100167	75551	80149	72247	16829	42945	124938	89615	105784	100829	53822	112581	107587	76792	152351	144884	111276	83259	129323	89790	71348	40811	73908	96136	33506	56660	60226	59776	43415	92226	126619	112777	82377	65784
399	2.641	132.102	Isoleucine	450799	777842	712991	674013	717352	590101	650345	775879	557670	398436	409453	512122	778006	589670	428214	410626	124042	303344	698517	619307	851338	712708	212611	737813	779130	606768	921363	924354	887052	675294	746773	522020	526949	295963	519486	718850	187138	496105	351366	560881	264321	623925	683681	665492	606194	547498
995	2.643	182.081	Tyrosine	615799	825566	948695	876956	739991	661032	941852	842753	716743	532282	548655	597454	756777	653352	650053	594784	137562	391800	1061392	771654	879481	810348	421275	944184	1027671	710788	1222578	1178122	941379	740363	1101551	801140	615916	375655	723630	841036	260729	492494	512786	570481	412130	799938	1017207	967091	663669	597314
1496	3.532	218.138	Propionylcarnitine	164300	225215	263883	248272	56565	51989	230945	240940	249301	161717	161931	214039	110000	89527	215428	221965	0	0	452896	282571	92860	81434	138438	398386	285522	187564	359866	374418	86008	69500	304279	220955	239028	128889	272541	327962	15137	42783	197737	238700	274012	704918	851489	760382	102179	80799
10700	3.661	613.159	Glutathione (oxidized)	2318440	2534562	1473045	1346587	0	0	2840548	2548560	2819200	2307121	1165330	886684	0	0	2601756	2458724	0	0	2023908	1047138	0	0	2073308	3344263	3001777	1628660	1009757	968986	0	0	2717762	2532380	3009551	1888256	1066105	1546644	0	0	2767926	1986445	1888267	2610296	592762	536348	0	0
931	3.758	177.102	Cotinine	57517	27294	34570	33527	27280	90117	45892	44706	121278	106764	105232	82960	142566	153080	120708	129892	68210	44421	202659	75433	156266	171008	102482	152127	47106	36685	50249	49998	29266	48268	64810	30153	42313	52407	63331	53130	45960	40473	55812	29198	109879	152910	241024	226930	159034	137770
1357	4.49	209.092	Kynurenine	31353	37580	53258	50124	60363	50855	48473	46483	33906	22013	29627	28680	49479	39647	28799	26700	0	0	50133	31402	59646	60536	20813	41320	33758	20395	47044	46482	56753	41733	43536	29825	27523	15670	35717	39118	18559	33136	27321	24315	23868	43466	67364	59429	59990	52322
786	4.865	166.086	Phenylalanine	740520	951029	1106733	1044167	1010311	929360	1060416	1004674	777322	535228	548792	666715	975683	780618	684750	657301	179533	417173	1042954	857621	1129611	1047475	389094	1037243	1113962	791714	1437167	1416324	1223687	1031675	1191565	943943	808765	463167	860237	1024964	354236	698501	650410	713150	409968	987179	1309547	1230027	949649	846136
1716	5.203	232.154	Butyryl carnitine	44962	52946	66799	63141	33435	33711	58711	65005	55410	38377	40647	44697	42136	34230	48657	51194	9445	22976	70377	50366	74214	66004	27469	68655	39703	25279	51783	53173	49376	40826	38398	28383	50179	30843	63150	69619	23324	52659	46473	50000	38851	91439	109133	101539	60445	45316
4770	5.256	378.132	S-4-(2-oxo-butyl)glutathione	77401	72340	17066	14831	0	0	72721	59449	56739	47012	11860	10528	0	0	22203	21671	2885	16183	15762	7939	0	0	10533	15690	40664	24329	15523	15535	0	0	18562	18509	49584	23241	12678	13517	0	0	25129	19355	23926	29181	8727	8865	0	0
981	6.244	181.072	Theobromine	62031	82308	111016	111082	107273	99180	97325	89298	44015	30734	33338	43215	70182	58597	49131	44589	91275	178038	691578	425266	684943	645354	247246	488386	42761	36107	59732	57650	54923	47375	51682	36381	99345	60994	145985	161386	73211	133667	107252	95644	39451	73439	124744	112803	99983	86548
1311	6.434	205.097	Tryptophan	724189	899282	1351114	1225132	1511174	1454632	1170468	847962	907145	635249	812776	836145	1615551	1372878	900416	814119	118355	300179	1155844	710001	1509922	1447458	482283	968014	971520	606629	1353202	1350538	1593902	1250158	1147014	893585	728915	440209	1013250	1080241	583970	990367	751548	667942	418725	839008	1326044	1246978	1255135	1067154
979	6.918	181.072	Theophylline/Paraxanthine	11105	15156	20537	18469	24965	28407	29022	23647	38111	29030	35535	44412	79293	65633	51173	46055	83984	179869	691695	418938	795292	712556	254008	573123	107979	84548	184127	169518	190317	152927	166307	115139	85376	48778	123837	139919	70127	118780	105921	98397	70030	136006	245570	226453	226484	188705
961	7.467	180.065	Hippuric acid	5281	4511	10509	15204	13122	11241	10722	8212	10498	5582	9276	11543	20976	18578	13981	10304	0	3357	16399	8973	17985	21689	4710	10709	24327	14906	51356	43973	56176	37871	39226	25659	13620	9602	25580	30415	13761	26136	20121	17806	8514	18482	41190	35757	36753	34198
2297	7.663	265.118	Phenylacetylglutamine	30925	26534	55839	50484	66337	61505	40066	47441	69774	52663	75397	77378	159161	136084	91945	81335	9951	23381	115587	66955	145797	142177	45714	87754	61063	41884	114024	101080	135493	96417	84863	66573	62549	37794	90090	113053	63270	109536	79374	63993	31659	74094	141844	120448	142525	121129
1152	7.953	195.087	Caffeine	7102	9596	20805	16956	14432	11069	15329	18762	14286	11926	19439	22956	31849	26966	24033	21084	137170	298636	1369358	881355	1469775	1350964	566235	1176780	129490	100730	298737	284730	255946	177800	258123	197597	60904	37235	122603	150738	62167	105215	110326	99610	55782	99694	246403	209116	177540	150205
2758	10.182	288.217	Octanoylcarnitine	11636	14193	47202	43451	78925	77349	35303	36059	5110	5372	14227	16451	38266	34912	16161	13832	5956	8080	45969	38552	97834	79143	24205	40613	20290	16623	72572	67722	114546	111802	50294	46031	32768	25004	101526	128226	121087	201437	81220	83808	8702	12871	50683	47898	69706	54769
3340	10.984	316.248	Decanoylcarnitine	14504	16350	33114	32686	184162	195733	13269	20648	3066	3946	6362	11825	104294	78903	4780	4886	5126	8068	22305	33330	265816	186056	11363	25666	20772	19197	67495	75867	276627	236679	17336	17751	36154	28352	55243	100733	255092	498145	29572	44286	5078	12944	23469	20244	165920	111578
2490	11.283	274.273	Lauryldiethanolamine	386499	211087	422913	377321	3400954	2517246	368382	220527	482873	159753	257698	218288	2511284	1274490	222706	160557	165654	171228	445433	316512	1957423	825739	205078	188715	283756	181209	475650	442463	3603041	3106371	367752	231380	293613	186057	597356	539188	2628810	3297067	127244	105270	235745	220241	502764	346421	4927565	2787580
3384	11.297	318.299	Phytosphingosine	273601	157222	250780	214208	1679526	1255598	170864	132936	252468	126945	145084	110481	1694925	862362	122821	93149	69587	110008	264904	173032	903792	388145	108581	113646	221491	140440	288748	257010	1841834	1559180	214856	131358	227496	151093	327537	305184	1432702	1687231	78834	64023	136569	142522	292438	209945	3052515	1579545
3942	11.505	344.279	Lauroylcarnitine	13743	14609	17599	17136	75685	87795	14543	12773	5079	3852	3679	4100	34690	21356	4161	2631	3224	3814	14655	13677	74399	53195	10165	12866	13975	10016	13926	13449	61860	63794	10838	9186	16537	11592	22299	21455	53130	106734	14234	15782	8611	10328	16350	12013	60244	37381
5964	12.062	424.34	Linoleyl Carnitine	252136	162169	469775	421843	157698	137480	440064	441457	332278	208898	373821	298089	148362	82670	473900	411428	102849	142156	726014	475180	142875	85308	422647	512276	282947	164572	544630	479500	99423	97406	484766	346835	544511	312298	1237439	1142180	134021	153476	904732	798257	558417	473971	1178632	1014206	173861	101924
7075	12.105	466.316	Glycocholic acid	21151	25049	32846	29378	64690	79754	30096	30894	1081	1084	1333	1381	7899	7939	1578	1212	17749	30969	100594	76239	270012	254110	60687	93636	1095	516	2672	1565	4621	4174	1269	1471	2809	3181	3813	3822	6267	10560	2677	2699	9043	11228	14378	13222	27218	22583
5346	12.143	400.34	Palmitoylcarnitine	515959	139634	1144318	984607	175892	128685	1174377	881613	644474	257689	949965	674213	129052	74223	1154580	860004	78909	121643	1493078	889776	134020	80093	868904	739258	342800	126017	1147324	986519	98697	97408	1085364	623448	304246	134699	1326907	1167758	80466	87195	739852	619093	563053	355640	2265404	1765146	160244	100028
6009	12.205	426.357	Oleoylcarnitine	716158	352114	1431326	1294941	281577	232652	1379561	1274299	1229602	660840	1467483	1083630	282033	162754	1897092	1548488	215593	298336	2323826	1429949	257069	164852	1277413	1452309	971614	505734	2275191	1992289	247079	229093	2023407	1309707	956379	482204	2590899	2305996	182506	188545	1740694	1471569	1301283	921874	3041451	2537708	268710	164895
6072	12.347	428.372	Stearoylcarnitine	454601	89127	1090889	888122	100125	61703	1159846	713773	383338	114578	647530	471547	51662	29883	760481	500894	36242	62741	1122379	646544	78448	46429	717741	470463	229269	77326	1101714	886160	64243	55950	1073815	478660	252347	100511	1536541	1236229	65668	61312	718832	537617	327886	200847	1696015	1211170	88000	56664
9605	12.833	568.565	C18 Dihydroceramide (d180/180)	459381	156713	656057	549657	4400751	2600061	1554854	953706	413747	155364	563712	349881	537463	389226	979408	679581	36053	114623	799087	467842	2484536	2059478	592723	406410	86461	38316	523820	402855	5625254	3941077	1615663	830454	157067	61582	639845	555535	5002511	4104312	461082	349717	284322	280191	878125	646989	3358686	2519140
8405	12.887	520.338	LPC 182	5188962	3270069	9910668	8810460	12043893	8827276	8539982	7872329	4760777	2980736	6310232	3714945	8266394	5706175	5458817	5069428	568138	1324571	8623632	4793417	9588954	7450919	4584237	5327887	5908119	3020185	10003395	8307891	10462646	8134294	8753004	6792518	5374763	2508909	9179878	8836972	8181899	7219350	7428404	5456974	4671595	4515612	10193192	8952051	9254270	6473799
7833	12.982	496.339	LysoPhosphatidylcholine_16_0	9083447	2588286	14217367	12471913	15301680	11309392	14530428	10970578	11787389	5208518	14104755	9728013	14698091	11780887	14151262	12323522	631304	1616461	14984723	9107951	14413977	11397520	10718461	8928224	7095625	2449555	14857868	12657346	13830174	11100970	14506395	10143339	7892975	2885167	16121172	15435095	12613348	10987427	13363864	9943558	7555536	5946173	17570863	16598621	13902069	10705970
8454	13.039	522.355	1_18_1_lysophosphatidylcholine	2094684	1054363	3823883	3264993	5230673	3605274	3455752	2909949	2745861	1490428	3617655	2124389	4897663	3322635	3197702	2955149	192671	500042	4139784	2068807	4609517	3593106	2164243	2378897	2823547	1368009	5306050	4128389	6189727	4604289	4763041	3487617	2487560	953486	4520643	4034083	4141444	3586801	3303345	2352439	1898080	1694125	4555709	4229308	4053886	2782496
8511	13.208	524.369	LysoPC(00/180)	2551167	633509	4524374	3642675	4476123	3037222	5093472	2649609	2556428	779061	3987648	2152122	3212456	2299521	3723303	2637657	119316	332505	5125464	2244417	3486278	2994407	3618131	2180796	1532369	500922	5036685	3758421	4119148	3312281	5061729	2553021	1954649	532041	6456434	4842314	4358510	3359929	3896655	2391715	1517773	1254159	6619801	5118202	3840795	2632986
[truncated: 40 more columns]

## Sheet: S12 Annotated feature devic %CV
Mean %CV extracts comparison for three individuals
Average Rt(min)	Average Mz	Metabolite name	Capitainer	Mitra	Plasma	Whatman
0.85	203.052	Myoinositol	7.22458	4.88591	6.97701	14.806
0.93	90.055	Sarcosine	18.9883	5.60353	23.4172	30.5102
0.933	132.077	Creatine	18.2616	4.46519	15.9449	24.5838
0.939	138.055	Trigonelline	35.3072	15.0708	18.209	35.2059
0.95	116.07	Proline	19.6652	6.36266	17.1327	27.5663
0.967	230.095	Ergothioneine	18.5884	4.7694	15.3729	23.2071
1.077	463.088	Kaempferol 3-glucuronoside	12.4322	22.9654	19.9669	20.7022
1.263	204.123	Acetylcarnitine	16.2326	16.7384	11.567	23.2592
1.5	150.058	Methionine	19.4779	9.33905	17.0778	22.1344
1.707	179.048	CYS-GLY	22.8433	9.9838		21.2297
1.719	308.091	Glutathione (reduced)	19.2693	13.8941		22.8263
1.873	123.055	Niacinamide	21.9269	2.83803	8.59866	21.0149
1.945	169.036	Uric acid	12.0808	8.10168	5.29559	16.9654
2.159	137.045	Hypoxanthine		11.44	9.47084	18.036
2.272	130.049	Pyroglutamic acid		34.8219	21.8867	51.9455
2.635	136.076	Octopamine	21.1109	7.30314	8.95268	17.5416
2.637	147.044	Coumaric acid	20.7995	7.323	7.28287	17.8399
2.641	132.102	Isoleucine	24.8811	5.32275	15.2512	22.6402
2.643	182.081	Tyrosine	21.5412	7.94271	9.07108	18.4721
3.532	218.138	Propionylcarnitine		11.1925	11.801	17.7234
3.661	613.159	Glutathione (oxidized)		12.468		16.3809
3.758	177.102	Cotinine	31.6199	26.4642	22.99	14.6734
4.49	209.092	Kynurenine		11.5296	9.45733	18.6184
4.865	166.086	Phenylalanine	17.6791	6.01794	8.53413	16.4387
5.203	232.154	Butyryl carnitine	17.7636	9.52616	7.50108	17.2581
5.256	378.132	S-4-(2-oxo-butyl)glutathione	27.5641	13.8388		15.4306
6.244	181.072	Theobromine	16.099	10.3906	7.10927	15.8484
6.434	205.097	Tryptophan	18.7275	12.3556	8.00357	20.1125
6.918	181.072	Theophylline/Paraxanthine	17.3632	11.901	9.99222	18.0651
7.467	180.065	Hippuric acid	37.0507	17.5107	10.047	28.7426
7.663	265.118	Phenylacetylglutamine	17.6561	12.7111	4.78274	18.5962
7.953	195.087	Caffeine	18.9804	11.7705	11.0486	19.6212
10.182	288.217	Octanoylcarnitine	9.22832	5.58605	6.38375	9.76522
10.984	316.248	Decanoylcarnitine	14.2331	13.8806	8.10561	29.2352
11.297	318.299	Phytosphingosine	20.8873	13.2189	23.6387	10.9668
11.505	344.279	Lauroylcarnitine	3.97863	5.77042	12.1194	8.78042
12.062	424.34	Linoleyl Carnitine	16.2165	11.2484	15.4933	8.58536
12.105	466.316	Glycocholic acid	13.4049	11.8404	5.40132	7.72795
12.143	400.34	Palmitoylcarnitine	34.73	14.301	16.2886	16.3492
12.205	426.357	Oleoylcarnitine	21.8073	12.1562	13.3458	11.8185
12.347	428.372	Stearoylcarnitine	43.1168	17.4272	16.5894	26.4997
12.833	568.565	C18 Dihydroceramide (d180/180)	39.4469	16.2935	13.8666	24.2271
12.887	520.338	LPC 182	23.3412	13.9592	9.80762	15.1479
12.982	496.339	LysoPhosphatidylcholine_16_0	40.5059	12.6829	9.69001	22.1223
13.039	522.355	1_18_1_lysophosphatidylcholine	30.0361	15.6303	11.4348	19.284
13.208	524.369	LysoPC(00/180)	45.5404	21.4141	10.0002	36.3141
		Mean %CV	22.1368	12.0056	12.2597	20.3222

## Sheet: S13 Annotated features QC %CV
Alignment ID	Average Rt(min)	Average Mz	Metabolite name	QC	QC	QC	QC	QC	QC	MEAN Peak Area	STDEV	%CV
1267	0.85	203.052	Myoinositol	610705	1228025	1151887	1250194	1315219	1229954	1.131e+06	237519	21.0009
91	0.93	90.055	Sarcosine	6474	39436	29151	31880	34368	31288	28766.2	10475.1	36.4148
395	0.933	132.077	Creatine	79592	291029	219242	262465	297405	285443	239196	75968	31.7597
461	0.939	138.055	Trigonelline	5206	32039	19962	24875	32661	27185	23654.7	9303.7	39.3313
253	0.95	116.07	Proline	28876	90281	75153	84485	91986	90237	76836.3	22178.7	28.8649
1680	0.967	230.095	Ergothioneine	81324	173722	145891	162845	174770	170867	151570	32901.9	21.7074
6984	1.077	463.088	Kaempferol 3-glucuronoside	19671	35099	36368	36368	34139	34349	32665.7	5876.53	17.9899
1294	1.263	204.123	Acetylcarnitine	434841	1495107	1264828	1412919	1547916	1466536	1.27036e+06	383944	30.2233
596	1.5	150.058	Methionine	36497	114479	93076	110852	128326	112258	99248	29880.9	30.1073
951	1.707	179.048	CYS-GLY	75177	180448	134120	155157	183757	175296	150659	37817.9	25.1016
3184	1.719	308.091	Glutathione (reduced)	1352091	2225885	2393915	2467363	2633552	2494946	2261292	424485	18.7718
311	1.873	123.055	Niacinamide	166668	535242	481240	491803	536624	523259	455806	130980	28.736
814	1.945	169.036	Uric acid	1085275	2143962	2015815	2077021	2179375	2098310	1933293	382703	19.7954
443	2.159	137.045	Hypoxanthine	170146	388596	340759	359431	392833	370719	337081	76674.6	22.7467
360	2.272	130.049	Pyroglutamic acid	26075	134464	92797	113241	122921	129955	103242	37057.4	35.8936
440	2.635	136.076	Octopamine	188863	539735	462949	488053	533788	527943	456888	122930	26.906
557	2.637	147.044	Coumaric acid	46219	117069	99486	108191	105891	99065	95986.8	23058.1	24.0221
399	2.641	132.102	Isoleucine	249588	762562	556186	634765	702858	667581	595590	167020	28.0427
995	2.643	182.081	Tyrosine	415846	961058	848748	899904	939066	909611	829039	188045	22.6823
1496	3.532	218.138	Propionylcarnitine	104889	316244	275247	288506	304824	301718	265238	72861.6	27.4703
10700	3.661	613.159	Glutathione (oxidized)	1240512	1988443	1819607	2110443	2110835	1973200	1873840	299778	15.998
931	3.758	177.102	Cotinine	78053	77921	114680	103402	90120	87831	92001.2	13279.3	14.4338
1357	4.49	209.092	Kynurenine	18728	45021	37552	39607	44048	43629	38097.5	9052.57	23.7616
786	4.865	166.086	Phenylalanine	367811	1036681	948487	977100	1018959	985047	889014	234827	26.4143
1716	5.203	232.154	Butyryl carnitine	15116	58606	44271	43486	44332	54741	43425.3	13913.2	32.0393
4770	5.256	378.132	S-4-(2-oxo-butyl)glutathione	13256	18632	20700	21052	21708	19070	19069.7	2814.8	14.7606
981	6.244	181.072	Theobromine	128036	271411	240822	264053	264509	279172	241334	52003.6	21.5484
1311	6.434	205.097	Tryptophan	524753	1128954	1047273	1109791	1152874	1170043	1.02228e+06	225863	22.094
979	6.918	181.072	Theophylline/Paraxanthine	111891	238559	225552	231978	247543	241999	216254	47195.8	21.8243
961	7.467	180.065	Hippuric acid	10933	34290	31070	34555	35912	34067	30137.8	8710.39	28.9019
2297	7.663	265.118	Phenylacetylglutamine	38389	82083	80989	87576	91722	86704	77910.5	18029.3	23.1411
1152	7.953	195.087	Caffeine	166493	394202	333994	381666	382033	376361	339125	79476.4	23.4357
2758	10.182	288.217	Octanoylcarnitine	23854	40539	38226	38454	43513	39509	37349.2	6284.13	16.8254
3340	10.984	316.248	Decanoylcarnitine	13143	42566	25471	32820	28991	42683	30945.7	10222.8	33.0348
3384	11.297	318.299	Phytosphingosine	198175	273487	269295	268797	271773	255749	256213	26578.9	10.3738
3942	11.505	344.279	Lauroylcarnitine	10946	16348	15358	14049	15911	17388	15000	2074.33	13.8289
5964	12.062	424.34	Linoleyl Carnitine	338442	442915	424787	403095	434642	407524	408568	34330.1	8.40255
7075	12.105	466.316	Glycocholic acid	15491	20465	19013	18846	20240	19418	18912.2	1640.59	8.67479
5346	12.143	400.34	Palmitoylcarnitine	513445	630026	649411	584287	631014	581809	598332	45383.1	7.58494
6009	12.205	426.357	Oleoylcarnitine	963812	1152127	1209296	1135185	1186496	1051888	1.11647e+06	84278.6	7.54868
6072	12.347	428.372	Stearoylcarnitine	382580	456769	468321	462694	464743	433365	444745	30045.8	6.75572
9605	12.833	568.565	C18 Dihydroceramide (d180/180)	1084269	1247021	1389059	1420950	1494246	1448544	1.34735e+06	140388	10.4196
8405	12.887	520.338	LPC 182	5103669	6365527	7226561	6903502	7363398	7023849	6.66442e+06	765528	11.4868
7833	12.982	496.339	LysoPhosphatidylcholine_16_0	10308211	11239842	13209817	12486026	12808712	12396333	1.20748e+07	993090	8.22447
8454	13.039	522.355	1_18_1_lysophosphatidylcholine	2586039	2900167	3516630	3325126	3558382	3377925	3.21071e+06	351702	10.954
8511	13.208	524.369	LysoPC(00/180)	2729344	2521278	3532672	3247568	3403608	3093250	3.08795e+06	358850	11.621
										Mean %CV		21.123
