# Supplementary material for: LC-MS-Based Global Metabolic Profiles of Alternative Blood Specimens Collected by Microsampling
Source: Metabolites. 2025 Jan 16;15(1):62. doi: 10.3390/metabo15010062 (PMC11767270; doi:10.3390/metabo15010062)
Supplement: Supplementary file 1 [file metabolites-15-00062-s001.zip › S2 - Avr. feature num. per sample.xlsx]

## Sheet: S2 Avr. feature num. per sample
Device	Sample ID	Mean	Standard deviation
Capitainer	01	7280	207.89
Capitainer	02	7264	326.683
Capitainer	03	6567.5	1300.37
Capitainer	04	6858.5	837.922
Capitainer	05	6667.5	958.13
Capitainer	06	7192	246.073
Capitainer	07	7523.5	62.9325
Capitainer	08	6679.5	1173.09
Capitainer	09	7170.5	333.047
Capitainer	10	7300	103.238
Mitra	01	6934.5	50.2046
Mitra	02	6307	395.98
Mitra	03	6664	418.607
Mitra	04	6919.5	53.033
Mitra	05	6900.5	26.163
Mitra	06	6910	43.8406
Mitra	07	6862.5	13.435
Mitra	08	6891	169.706
Mitra	09	6481.5	726.199
Mitra	10	6923.5	24.7487
Plasma	01	4606	189.505
Plasma	02	4311	32.5269
Plasma	03	4563	12.7279
Plasma	04	4296.5	461.741
Plasma	05	4338.5	12.0208
Plasma	06	4528.5	181.726
Plasma	07	4343	304.056
Plasma	08	4053	148.492
Plasma	09	4269.5	129.401
Plasma	10	4449.5	95.4594
Whatman	01	6689	272.943
Whatman	02	6742.5	21.9203
Whatman	03	6638	185.262
Whatman	04	6910	162.635
Whatman	05	6309	571.342
Whatman	06	6431.5	38.8909
Whatman	07	5807	905.097
Whatman	08	6681.5	13.435
Whatman	09	6448.5	566.393
Whatman	10	6800.5	77.0746
